# Supplementary material for: Effect of Iron Content on Corrosion Properties of Pure Titanium as Grain Refiner
Source: Materials (Basel). 2021 Nov 25;14(23):7193. doi: 10.3390/ma14237193 (PMC8658208; doi:10.3390/ma14237193)
Supplement: Supplementary file 1 [file materials-14-07193-s001.zip]

Archive with 1 entries (1 files):
- materials-1474646-supplementary.pdf
